# Supplementary material for: RNA Sequencing Reveals Inflammatory and Metabolic Changes in the Lung and Brain After Carbon Black and Naphthalene Whole Body Inhalation Exposure in a Rodent Model of Military Burn Pit Exposures
Source: Int J Mol Sci. 2025 Jul 26;26(15):7238. doi: 10.3390/ijms26157238 (PMC12346809; doi:10.3390/ijms26157238)
Supplement: Supplementary file 1 [file ijms-26-07238-s001.zip]

Archive with 4 entries (4 files):
- ijms-3722693-supplementary.pdf
- Table S1 Lung_EdgeR_Likelihood_Ratio_Test_Results.xlsx
- Table S2 Brain_EdgeR_Likelihood_Ratio_Test_Results.xlsx
- Table S3 Lung_topGO_significantly_enriched_BP_GO_Terms(1).xlsx
