# Supplementary material for: RNA Sequencing Reveals Inflammatory and Metabolic Changes in the Lung and Brain After Carbon Black and Naphthalene Whole Body Inhalation Exposure in a Rodent Model of Military Burn Pit Exposures
Source: Int J Mol Sci. 2025 Jul 26;26(15):7238. doi: 10.3390/ijms26157238 (PMC12346809; doi:10.3390/ijms26157238)
Supplement: Supplementary file 1 [file ijms-26-07238-s001.zip › Table S3 Lung_topGO_significantly_enriched_BP_GO_Terms(1).xlsx]

## Sheet: Lung
GO.ID	Biological Process Term - Overrepresented	Annotated	Significant	Expected	weightFisher	weightFisher_adj
GO:0071356	cellular response to tumor necrosis factor	276	15	3.39	3.8e-08	0.000360924
GO:0030593	neutrophil chemotaxis	101	10	1.24	4.6e-07	0.00218454
GO:0048245	eosinophil chemotaxis	21	5	0.26	4.6e-06	0.0121891
GO:0030335	positive regulation of cell migration	649	28	7.96	5.6e-06	0.0121891
GO:1904338	regulation of dopaminergic neuron differentiation	11	4	0.13	6.8e-06	0.0121891
GO:0070374	positive regulation of ERK1 and ERK2 cascade	237	13	2.91	7.7e-06	0.0121891
GO:0071347	cellular response to interleukin-1	144	10	1.77	1.2e-05	0.0162823
GO:0009410	response to xenobiotic stimulus	731	25	8.97	1.5e-05	0.0178088
GO:0002548	monocyte chemotaxis	60	6	0.74	2.0e-05	0.0211067
GO:0070098	chemokine-mediated signaling pathway	80	8	0.98	2.8e-05	0.0265944
GO:0008360	regulation of cell shape	136	9	1.67	4.7e-05	0.0405824
GO:0031547	brain-derived neurotrophic factor receptor signaling pathway	7	3	0.09	6.1e-05	0.0482815
